# Supplementary material for: Feasibility, Acceptability, and Impact of a Web-Based Structured Education Program for Type 2 Diabetes: Real-World Study
Source: JMIR Diabetes. 2020 Jan 6;5(1):e15744. doi: 10.2196/15744 (PMC6971513; doi:10.2196/15744)
Supplement: Multimedia Appendix 4 [file diabetes_v5i1e15744_app4.xlsx]

## Sheet: Sheet1
	Age (years)	Gender	Ethnicity	Education level	IT skill level	Diabetes duration	Offered face-to-face education	Attended face-to-face education	Treatment type
1	61	Female	White British	Degree or vocational equivalent	Intermediate	1-5 years	Yes	Yes	Lifestyle and tablets
2	62	Female	Black Caribbean	School leaver (GCSE or vocational equivalent)	Not stated	1-5 years	Yes	No	Lifestyle alone (i.e. diet and physical activity)
3	59	Male	Black African	School leaver (GCSE or vocational equivalent)	Basic	1-5 years	No	No	Lifestyle and tablets
4	63	Female	White British	Degree or vocational equivalent	Advanced	1-5 years	Yes	No	Lifestyle and tablets
5	64	Female	White British	Postgraduate or vocational equivalent	Intermediate	1-5 years	Yes	Yes	Lifestyle and tablets
6	55	Male	White Other	A-Level or vocational equivalent	Basic	1-5 years	No	No	Lifestyle and tablets
7	47	Male	White British	A-Level or vocational equivalent	Intermediate	Less than one year	Yes	No	Lifestyle alone (i.e. diet and physical activity)
8	60	Female	White British	Degree or vocational equivalent	Intermediate	Less than one year	Yes	No	Lifestyle and tablets
9	51	Male	Asian Chinese	Postgraduate or vocational equivalent	Advanced	Less than one year	Yes	No	Lifestyle alone (i.e. diet and physical activity)
10	67	Female	Asian Other	School leaver (GCSE or vocational equivalent)	Intermediate	Less than one year	Yes	No	Lifestyle and tablets
